# Supplementary material for: Genomic epidemiology, evolution, and transmission dynamics of porcine sapelovirus associated with diarrheic piglets
Source: Virulence. 2026 Jun 29;17(1):2697085. doi: 10.1080/21505594.2026.2697085 (PMC13327365; doi:10.1080/21505594.2026.2697085)
Supplement: Supplementary_Tables_S1_S8_PSV_epidemiology.xlsx [file KVIR_A_2697085_SM6219.xlsx]

## Sheet: Content
Supplementary Tables
Supplementary Table S1. Information on 327 fecal samples collected from diarrheic pigs between 2015 and 2022.
Supplementary Table S2. Primer sequences for PCR/RT-PCR detection of the 12 viral pathogens.
Supplementary Table S3. Pathogen-detection results for the 327 fecal samples collected between 2015 and 2022.
Supplementary Table S4. Information on the 17 newly sequenced complete PSV genomes generated in this study.
Supplementary Table S5. Information on all PSV strains used in this study.
Supplementary Table S6. Estimated evolutionary rates of different PSV strain clusters inferred using TreeTime.
Supplementary Table S7. Recombination events detected in four geographical regions, China, Japan, Africa, and Europe, using RDP5.
Supplementary Table S8. Farm-level PSV detection among the 16 sampled pig farms.

## Sheet: Supplementary Table S1
Supplementary Table S1. Information on 327 fecal samples collected from diarrheic pigs between 2015 and 2022.											Metadata for the 327 fecal samples collected from diarrheic piglets between 2015 and 2022.
Province	2015	2016	2017	2018	2019	2020	2021	2022			Sample ID	Year	Province	Farm ID	Piglet age （days）	Clinical signs		Province	Farm ID	Number of samples	Number of PSV-positive samples
Inner Mongolia	11	9	14	7	8	9	13	8			H1521	2015	Inner Mongolia	Hongjun	4	diarrhea		Inner Mongolia	Hongjun	20	1
Jilin	18	11	8	10	9	7	7	6			H15103	2015	Inner Mongolia	Hongjun	5	diarrhea		Inner Mongolia	Yonghui*	20
Liaoning	24	12	3	9	10	9	4	11			H15155	2015	Inner Mongolia	Hongjun	4	diarrhea		Inner Mongolia	Xinglong	18	3
Heilongjiang	22	18	12	3	8	17	10	3			Y15036	2015	Inner Mongolia	Yonghui	6	diarrhea		Inner Mongolia	Changling	20	1
Total	75	50	37	29	35	42	34	28			Y15267	2015	Inner Mongolia	Yonghui	6	diarrhea		Jilin	Hengfa	17	1
											Y15038	2015	Inner Mongolia	Yonghui	4	diarrhea		Jilin	Yonghui*	21	2
											Y15069	2015	Inner Mongolia	Yonghui	6	diarrhea		Jilin	Bayi	17	1
											X15B88	2015	Inner Mongolia	Xinglong	7	diarrhea		Jilin	Xingmu	22
											X15B89	2015	Inner Mongolia	Xinglong	7	diarrhea		Liaoning	Yuanda	21	1
											C151063	2015	Inner Mongolia	Changling	6	diarrhea		Liaoning	Lvzhou	21	1
											C151154	2015	Inner Mongolia	Changling	4	diarrhea		Liaoning	Chaoyang	19
											A38	2015	Jilin	Hengfa	7	diarrhea		Liaoning	Xingsheng	19	1
											A39	2015	Jilin	Hengfa	5	diarrhea		Heilongjiang	Jiuyuan	25
											A43	2015	Jilin	Hengfa	5	diarrhea		Heilongjiang	Songhuajiang	27	3
											1533	2015	Jilin	Yonghui	5	diarrhea		Heilongjiang	Xingfu	18	1
											1536	2015	Jilin	Yonghui	6	diarrhea		Heilongjiang	Jixing	22	1
											1539	2015	Jilin	Yonghui	3	diarrhea
											15143	2015	Jilin	Yonghui	7	diarrhea					* Farm-level units were defined by the combination of province and farm identifier.
											B1544	2015	Jilin	Bayi	6	diarrhea
											B1546	2015	Jilin	Bayi	6	diarrhea
											B1533	2015	Jilin	Bayi	6	diarrhea
											B1596	2015	Jilin	Bayi	6	diarrhea
											B1439	2015	Jilin	Bayi	6	diarrhea
											M1120	2015	Jilin	Xingmu	4	diarrhea
											M1124	2015	Jilin	Xingmu	6	diarrhea
											M1127	2015	Jilin	Xingmu	4	diarrhea
											M1121	2015	Jilin	Xingmu	5	diarrhea
											M1106	2015	Jilin	Xingmu	4	diarrhea
											M1164	2015	Jilin	Xingmu	6	diarrhea
											L1546	2015	Liaoning	Yuanda	6	diarrhea
											L1547	2015	Liaoning	Yuanda	4	diarrhea
											L1548	2015	Liaoning	Yuanda	3	diarrhea
											L1549	2015	Liaoning	Yuanda	5	diarrhea
											L1550	2015	Liaoning	Yuanda	5	diarrhea
											Z1565	2015	Liaoning	Lvzhou	7	diarrhea
											Z1566	2015	Liaoning	Lvzhou	6	diarrhea
											Z1567	2015	Liaoning	Lvzhou	4	diarrhea
											Z1568	2015	Liaoning	Lvzhou	7	diarrhea
											Z1569	2015	Liaoning	Lvzhou	5	diarrhea
											Z1570	2015	Liaoning	Lvzhou	6	diarrhea
											Z1655	2015	Liaoning	Lvzhou	6	diarrhea
											CY1501	2015	Liaoning	Chaoyang	6	diarrhea
											CY1502	2015	Liaoning	Chaoyang	4	diarrhea
											CY1503	2015	Liaoning	Chaoyang	6	diarrhea
											CY1504	2015	Liaoning	Chaoyang	4	diarrhea
											CY1505	2015	Liaoning	Chaoyang	4	diarrhea
											CY1506	2015	Liaoning	Chaoyang	6	diarrhea
											CY1507	2015	Liaoning	Chaoyang	4	diarrhea
											7496	2015	Liaoning	Xingsheng	5	diarrhea
											3363	2015	Liaoning	Xingsheng	4	diarrhea
											7498	2015	Liaoning	Xingsheng	6	diarrhea
											7728	2015	Liaoning	Xingsheng	4	diarrhea
											3677	2015	Liaoning	Xingsheng	4	diarrhea
											JY1533	2015	Heilongjiang	Jiuyuan	5	diarrhea
											JY1534	2015	Heilongjiang	Jiuyuan	3	diarrhea
											JY1535	2015	Heilongjiang	Jiuyuan	5	diarrhea
											JY1536	2015	Heilongjiang	Jiuyuan	4	diarrhea
											JY1537	2015	Heilongjiang	Jiuyuan	5	diarrhea
											JY1538	2015	Heilongjiang	Jiuyuan	6	diarrhea
											S1503	2015	Heilongjiang	Songhuajiang	4	diarrhea
											S1566	2015	Heilongjiang	Songhuajiang	4	diarrhea
											S1585	2015	Heilongjiang	Songhuajiang	6	diarrhea
											S1597	2015	Heilongjiang	Songhuajiang	5	diarrhea
											S1598	2015	Heilongjiang	Songhuajiang	7	diarrhea
											S1599	2015	Heilongjiang	Songhuajiang	6	diarrhea
											S1645	2015	Heilongjiang	Songhuajiang	4	diarrhea
											S1661	2015	Heilongjiang	Songhuajiang	4	diarrhea
											XF1501	2015	Heilongjiang	Xingfu	6	diarrhea
											XF1502	2015	Heilongjiang	Xingfu	5	diarrhea
											XF1503	2015	Heilongjiang	Xingfu	7	diarrhea
											XF1546	2015	Heilongjiang	Xingfu	6	diarrhea
											JX1531	2015	Heilongjiang	Jixing	4	diarrhea
											JX1566	2015	Heilongjiang	Jixing	4	diarrhea
											JX1593	2015	Heilongjiang	Jixing	6	diarrhea
											JX1551	2015	Heilongjiang	Jixing	5	diarrhea
											H1633	2016	Inner Mongolia	Hongjun	3	diarrhea
											H1659	2016	Inner Mongolia	Hongjun	5	diarrhea
											Y1601	2016	Inner Mongolia	Yonghui	4	diarrhea
											Y1642	2016	Inner Mongolia	Yonghui	5	diarrhea
											X1633	2016	Inner Mongolia	Xinglong	6	diarrhea
											X1645	2016	Inner Mongolia	Xinglong	4	diarrhea
											C1628	2016	Inner Mongolia	Changling	4	diarrhea
											C1629	2016	Inner Mongolia	Changling	4	diarrhea
											C1630	2016	Inner Mongolia	Changling	6	diarrhea
											A56	2016	Jilin	Hengfa	5	diarrhea
											A63	2016	Jilin	Hengfa	3	diarrhea
											Y1611	2016	Jilin	Yonghui	5	diarrhea
											Y1612	2016	Jilin	Yonghui	4	diarrhea
											Y1613	2016	Jilin	Yonghui	5	diarrhea
											Y1614	2016	Jilin	Yonghui	6	diarrhea
											B3433	2016	Jilin	Bayi	4	diarrhea
											B2946	2016	Jilin	Bayi	4	diarrhea
											B3655	2016	Jilin	Xingmu	6	diarrhea
											M1624	2016	Jilin	Xingmu	4	diarrhea
											M1625	2016	Jilin	Xingmu	6	diarrhea
											L1644	2016	Liaoning	Yuanda	5	diarrhea
											L1645	2016	Liaoning	Yuanda	4	diarrhea
											L1646	2016	Liaoning	Yuanda	5	diarrhea
											L1647	2016	Liaoning	Yuanda	6	diarrhea
											Z1668	2016	Liaoning	Lvzhou	4	diarrhea
											Z1669	2016	Liaoning	Lvzhou	4	diarrhea
											Z1670	2016	Liaoning	Lvzhou	4	diarrhea
											Z1671	2016	Liaoning	Lvzhou	6	diarrhea
											CY1683	2016	Liaoning	Chaoyang	5	diarrhea
											CY1684	2016	Liaoning	Chaoyang	3	diarrhea
											8828	2016	Liaoning	Xingsheng	5	diarrhea
											9103	2016	Liaoning	Xingsheng	4	diarrhea
											JY1677	2016	Heilongjiang	Jiuyuan	6	diarrhea
											JY1678	2016	Heilongjiang	Jiuyuan	5	diarrhea
											JY1679	2016	Heilongjiang	Jiuyuan	4	diarrhea
											JY1680	2016	Heilongjiang	Jiuyuan	5	diarrhea
											JY1681	2016	Heilongjiang	Jiuyuan	6	diarrhea
											S1683	2016	Heilongjiang	Songhuajiang	4	diarrhea
											S1684	2016	Heilongjiang	Songhuajiang	4	diarrhea
											S1685	2016	Heilongjiang	Songhuajiang	6	diarrhea
											S1686	2016	Heilongjiang	Songhuajiang	5	diarrhea
											XF1688	2016	Heilongjiang	Xingfu	3	diarrhea
											XF1603	2016	Heilongjiang	Xingfu	5	diarrhea
											XF1655	2016	Heilongjiang	Xingfu	4	diarrhea
											XF1643	2016	Heilongjiang	Xingfu	6	diarrhea
											JX1602	2016	Heilongjiang	Jixing	5	diarrhea
											JX1621	2016	Heilongjiang	Jixing	4	diarrhea
											JX1643	2016	Heilongjiang	Jixing	5	diarrhea
											JX1688	2016	Heilongjiang	Jixing	6	diarrhea
											JX16013	2016	Heilongjiang	Jixing	4	diarrhea
											H1706	2017	Inner Mongolia	Hongjun	5	diarrhea
											H1707	2017	Inner Mongolia	Hongjun	4	diarrhea
											H1708	2017	Inner Mongolia	Hongjun	6	diarrhea
											H1709	2017	Inner Mongolia	Hongjun	5	diarrhea
											Y1743	2017	Inner Mongolia	Yonghui	4	diarrhea
											Y1744	2017	Inner Mongolia	Yonghui	5	diarrhea
											Y1745	2017	Inner Mongolia	Yonghui	6	diarrhea
											Y1746	2017	Inner Mongolia	Yonghui	4	diarrhea
											X1768	2017	Inner Mongolia	Xinglong	4	diarrhea
											X1769	2017	Inner Mongolia	Xinglong	6	diarrhea
											C1733	2017	Inner Mongolia	Changling	5	diarrhea
											C1734	2017	Inner Mongolia	Changling	3	diarrhea
											C1735	2017	Inner Mongolia	Changling	5	diarrhea
											C1736	2017	Inner Mongolia	Changling	4	diarrhea
											A1789	2017	Jilin	Hengfa	6	diarrhea
											A1766	2017	Jilin	Hengfa	5	diarrhea
											Y1783	2017	Jilin	Yonghui	4	diarrhea
											Y1769	2017	Jilin	Yonghui	5	diarrhea
											B1781	2017	Jilin	Bayi	6	diarrhea
											B1763	2017	Jilin	Bayi	5	diarrhea
											M1702	2017	Jilin	Xingmu	4	diarrhea
											M1725	2017	Jilin	Xingmu	5	diarrhea
											L1705	2017	Liaoning	Yuanda	6	diarrhea
											Z3633	2017	Liaoning	Lvzhou	4	diarrhea
											CY17106	2017	Liaoning	Chaoyang	4	diarrhea
											JY1786	2017	Heilongjiang	Jiuyuan	4	diarrhea
											JY1787	2017	Heilongjiang	Jiuyuan	6	diarrhea
											JY1788	2017	Heilongjiang	Jiuyuan	5	diarrhea
											S1733	2017	Heilongjiang	Songhuajiang	3	diarrhea
											S1734	2017	Heilongjiang	Songhuajiang	5	diarrhea
											S1735	2017	Heilongjiang	Songhuajiang	4	diarrhea
											S1736	2017	Heilongjiang	Songhuajiang	5	diarrhea
											XF1795	2017	Heilongjiang	Xingfu	5	diarrhea
											XF1781	2017	Heilongjiang	Xingfu	4	diarrhea
											JX1762	2017	Heilongjiang	Jixing	5	diarrhea
											JX17103	2017	Heilongjiang	Jixing	6	diarrhea
											JX17122	2017	Heilongjiang	Jixing	4	diarrhea
											H1823	2018	Inner Mongolia	Hongjun	6	diarrhea
											H1824	2018	Inner Mongolia	Hongjun	5	diarrhea
											Y18011	2018	Inner Mongolia	Yonghui	4	diarrhea
											Y18025	2018	Inner Mongolia	Yonghui	5	diarrhea
											X1846	2018	Inner Mongolia	Xinglong	6	diarrhea
											C1871	2018	Inner Mongolia	Changling	4	diarrhea
											C1802	2018	Inner Mongolia	Changling	4	diarrhea
											A3613	2018	Jilin	Hengfa	6	diarrhea
											A4526	2018	Jilin	Hengfa	5	diarrhea
											Y1821	2018	Jilin	Yonghui	3	diarrhea
											Y1822	2018	Jilin	Yonghui	5	diarrhea
											Y1832	2018	Jilin	Yonghui	4	diarrhea
											B1862	2018	Jilin	Bayi	6	diarrhea
											B18010	2018	Jilin	Bayi	5	diarrhea
											M18121	2018	Jilin	Xingmu	4	diarrhea
											M1842	2018	Jilin	Xingmu	5	diarrhea
											M181A	2018	Jilin	Xingmu	6	diarrhea
											L1899	2018	Liaoning	Yuanda	5	diarrhea
											L18125	2018	Liaoning	Yuanda	4	diarrhea
											Z1802	2018	Liaoning	Lvzhou	5	diarrhea
											Z1833	2018	Liaoning	Lvzhou	6	diarrhea
											CY18434	2018	Liaoning	Chaoyang	4	diarrhea
											CY18A55	2018	Liaoning	Chaoyang	4	diarrhea
											81861	2018	Liaoning	Xingsheng	4	diarrhea
											18964	2018	Liaoning	Xingsheng	6	diarrhea
											18325	2018	Liaoning	Xingsheng	5	diarrhea
											S18022	2018	Heilongjiang	Songhuajiang	3	diarrhea
											XF1821	2018	Heilongjiang	Xingfu	5	diarrhea
											JX1866	2018	Heilongjiang	Jixing	6	diarrhea
											H1921	2019	Inner Mongolia	Hongjun	4	diarrhea
											H1922	2019	Inner Mongolia	Hongjun	5	diarrhea
											Y1981	2019	Inner Mongolia	Yonghui	5	diarrhea
											Y19165	2019	Inner Mongolia	Yonghui	4	diarrhea
											X1956	2019	Inner Mongolia	Xinglong	5	diarrhea
											X1957	2019	Inner Mongolia	Xinglong	6	diarrhea
											C19022	2019	Inner Mongolia	Changling	4	diarrhea
											C19082	2019	Inner Mongolia	Changling	6	diarrhea
											A19633	2019	Jilin	Hengfa	5	diarrhea
											A1952	2019	Jilin	Hengfa	4	diarrhea
											Y1963	2019	Jilin	Yonghui	5	diarrhea
											Y1901	2019	Jilin	Yonghui	6	diarrhea
											B1950	2019	Jilin	Bayi	4	diarrhea
											B19821	2019	Jilin	Bayi	4	diarrhea
											M1934	2019	Jilin	Xingmu	6	diarrhea
											M1935	2019	Jilin	Xingmu	5	diarrhea
											M1936	2019	Jilin	Xingmu	3	diarrhea
											L1966	2019	Liaoning	Yuanda	5	diarrhea
											L1967	2019	Liaoning	Yuanda	4	diarrhea
											L1968	2019	Liaoning	Yuanda	6	diarrhea
											Z1933	2019	Liaoning	Lvzhou	5	diarrhea
											Z1934	2019	Liaoning	Lvzhou	4	diarrhea
											CY19011	2019	Liaoning	Chaoyang	5	diarrhea
											CY19012	2019	Liaoning	Chaoyang	6	diarrhea
											19863	2019	Liaoning	Xingsheng	5	diarrhea
											190256	2019	Liaoning	Xingsheng	6	diarrhea
											191	2019	Liaoning	Xingsheng	5	diarrhea
											JY19112	2019	Heilongjiang	Jiuyuan	4	diarrhea
											JY19022	2019	Heilongjiang	Jiuyuan	5	diarrhea
											S1995	2019	Heilongjiang	Songhuajiang	6	diarrhea
											S1929	2019	Heilongjiang	Songhuajiang	4	diarrhea
											XF19561	2019	Heilongjiang	Xingfu	4	diarrhea
											XF19433	2019	Heilongjiang	Xingfu	6	diarrhea
											JX1922	2019	Heilongjiang	Jixing	5	diarrhea
											JX1983	2019	Heilongjiang	Jixing	3	diarrhea
											H2010	2020	Inner Mongolia	Hongjun	5	diarrhea
											H2015	2020	Inner Mongolia	Hongjun	4	diarrhea
											Y2034	2020	Inner Mongolia	Yonghui	6	diarrhea
											Y20166	2020	Inner Mongolia	Yonghui	5	diarrhea
											X2096	2020	Inner Mongolia	Xinglong	4	diarrhea
											X2010	2020	Inner Mongolia	Xinglong	5	diarrhea
											X2036	2020	Inner Mongolia	Xinglong	6	diarrhea
											C2043	2020	Inner Mongolia	Changling	5	diarrhea
											C20127	2020	Inner Mongolia	Changling	5	diarrhea
											A2033	2020	Jilin	Hengfa	3	diarrhea
											A20964	2020	Jilin	Hengfa	5	diarrhea
											Y2013	2020	Jilin	Yonghui	4	diarrhea
											Y2015	2020	Jilin	Yonghui	5	diarrhea
											B2089	2020	Jilin	Bayi	5	diarrhea
											M20264	2020	Jilin	Xingmu	4	diarrhea
											M20013	2020	Jilin	Xingmu	5	diarrhea
											L20335	2020	Liaoning	Yuanda	6	diarrhea
											L20023	2020	Liaoning	Yuanda	4	diarrhea
											L20304	2020	Liaoning	Yuanda	6	diarrhea
											Z20335	2020	Liaoning	Lvzhou	5	diarrhea
											Z20013	2020	Liaoning	Lvzhou	4	diarrhea
											CY20364	2020	Liaoning	Chaoyang	5	diarrhea
											CY20013	2020	Liaoning	Chaoyang	6	diarrhea
											32023	2020	Liaoning	Xingsheng	4	diarrhea
											201434	2020	Liaoning	Xingsheng	4	diarrhea
											JY20335	2020	Heilongjiang	Jiuyuan	6	diarrhea
											JY2002	2020	Heilongjiang	Jiuyuan	5	diarrhea
											JY20132	2020	Heilongjiang	Jiuyuan	3	diarrhea
											JY2095	2020	Heilongjiang	Jiuyuan	5	diarrhea
											S2033	2020	Heilongjiang	Songhuajiang	4	diarrhea
											S20354	2020	Heilongjiang	Songhuajiang	6	diarrhea
											S20021	2020	Heilongjiang	Songhuajiang	5	diarrhea
											S20035	2020	Heilongjiang	Songhuajiang	4	diarrhea
											XF201	2020	Heilongjiang	Xingfu	5	diarrhea
											XF2031	2020	Heilongjiang	Xingfu	6	diarrhea
											XF20013	2020	Heilongjiang	Xingfu	5	diarrhea
											XF20146	2020	Heilongjiang	Xingfu	4	diarrhea
											JX20A22	2020	Heilongjiang	Jixing	5	diarrhea
											JX20315	2020	Heilongjiang	Jixing	6	diarrhea
											JX20J66	2020	Heilongjiang	Jixing	4	diarrhea
											JX20133	2020	Heilongjiang	Jixing	4	diarrhea
											JX209	2020	Heilongjiang	Jixing	4	diarrhea
											H2102	2021	Inner Mongolia	Hongjun	6	diarrhea
											H2133	2021	Inner Mongolia	Hongjun	5	diarrhea
											H2144	2021	Inner Mongolia	Hongjun	3	diarrhea
											Y2113	2021	Inner Mongolia	Yonghui	5	diarrhea
											Y2164	2021	Inner Mongolia	Yonghui	6	diarrhea
											Y21013	2021	Inner Mongolia	Yonghui	6	diarrhea
											X2139	2021	Inner Mongolia	Xinglong	5	diarrhea
											X21035	2021	Inner Mongolia	Xinglong	3	diarrhea
											X21438	2021	Inner Mongolia	Xinglong	5	diarrhea
											X21435	2021	Inner Mongolia	Xinglong	4	diarrhea
											C21011	2021	Inner Mongolia	Changling	6	diarrhea
											C21043	2021	Inner Mongolia	Changling	5	diarrhea
											C21345	2021	Inner Mongolia	Changling	4	diarrhea
											A2135	2021	Jilin	Hengfa	5	diarrhea
											A2101	2021	Jilin	Hengfa	6	diarrhea
											Y211	2021	Jilin	Yonghui	5	diarrhea
											Y2146	2021	Jilin	Yonghui	6	diarrhea
											B2133	2021	Jilin	Bayi	5	diarrhea
											B2109	2021	Jilin	Bayi	4	diarrhea
											M21201	2021	Jilin	Xingmu	5	diarrhea
											L21064	2021	Liaoning	Yuanda	6	diarrhea
											Z21016	2021	Liaoning	Lvzhou	4	diarrhea
											CY21064	2021	Liaoning	Chaoyang	4	diarrhea
											21256	2021	Liaoning	Xingsheng	6	diarrhea
											JY21033	2021	Heilongjiang	Jiuyuan	5	diarrhea
											JY2105	2021	Heilongjiang	Jiuyuan	3	diarrhea
											JY2106	2021	Heilongjiang	Jiuyuan	5	diarrhea
											JY2113	2021	Heilongjiang	Jiuyuan	4	diarrhea
											S21466	2021	Heilongjiang	Songhuajiang	4	diarrhea
											S21364	2021	Heilongjiang	Songhuajiang	6	diarrhea
											S21495	2021	Heilongjiang	Songhuajiang	5	diarrhea
											XF21336	2021	Heilongjiang	Xingfu	3	diarrhea
											JX21463	2021	Heilongjiang	Jixing	5	diarrhea
											JX21003	2021	Heilongjiang	Jixing	6	diarrhea
											H22012	2022	Inner Mongolia	Hongjun	6	diarrhea
											H22135	2022	Inner Mongolia	Hongjun	5	diarrhea
											Y22143	2022	Inner Mongolia	Yonghui	3	diarrhea
											Y2202	2022	Inner Mongolia	Yonghui	5	diarrhea
											X221	2022	Inner Mongolia	Xinglong	6	diarrhea
											C2231	2022	Inner Mongolia	Changling	5	diarrhea
											C2204	2022	Inner Mongolia	Changling	4	diarrhea
											A22434	2022	Jilin	Hengfa	3	diarrhea
											A3646	2022	Jilin	Hengfa	5	diarrhea
											Y2215	2022	Jilin	Yonghui	4	diarrhea
											B2201	2022	Jilin	Bayi	6	diarrhea
											M2211	2022	Jilin	Xingmu	5	diarrhea
											M22418	2022	Jilin	Xingmu	4	diarrhea
											L22354	2022	Liaoning	Yuanda	5	diarrhea
											L22013	2022	Liaoning	Yuanda	6	diarrhea
											Z22114	2022	Liaoning	Lvzhou	5	diarrhea
											Z22043	2022	Liaoning	Lvzhou	6	diarrhea
											CY2205	2022	Liaoning	Chaoyang	5	diarrhea
											CY2206	2022	Liaoning	Chaoyang	6	diarrhea
											22465	2022	Liaoning	Xingsheng	4	diarrhea
											22363	2022	Liaoning	Xingsheng	4	diarrhea
											223368	2022	Liaoning	Xingsheng	6	diarrhea
											JY223	2022	Heilongjiang	Jiuyuan	5	diarrhea
											S22034	2022	Heilongjiang	Songhuajiang	3	diarrhea

## Sheet: Supplementary Table S2
Supplementary Table S2. Primer sequences for PCR/RT-PCR detection of the 12 viral pathogens.
Primer name	Primer sequence (5’-3’)
PEDV- Outer -F	TCTGTAAAACCCGTCACTCTC
PEDV- Outer -R	GAGCTCACAAGCAGACTTA
PEDV-Inter-F	AAGTGCTGTGCTGTCCTCTAG
PEDV-Inter-R	TCTGTAAAACCCGTCACTCTC
PTV-Outer-F	AGTTTTGGATTATCTTGTGCCC
PTV-Outer-R	CCAGCCGCGACCCTGTCAGGCAGCAC
PTV-Inter-F	TGAAAGACCTGCTCTGGCGCGAG
PTV-Inter-R	GCTGGTGGGCCCCAGAGAAATCTC
TGEV-Outer-F	CTTGGTAGTCGTGGTGCTA
TGEV-Outer-R	CTATCTGGTCGCCATCTTC
TGEV-Inter-F	GCTGTTCTTGCCGCACTTA
TGEV-Inter-R	ATCTGGTCGCCATCTTCCT
PSV-Outer-F	CCCTGGGACGAAAGAGCCTG
PSV-Outer-R	CCTTTAAGTAAGTAGTAAAGGG
PSV-Inter-F	CCAAGATTAGAAGTTGATTTG
PSV-Inter-R	GGGTAGCCTGCTGATGTAGTC
PEV-Outer-F	GTACCTTTGTACGCCTGTTTTA
PEV-Outer-R	ACCCAAAGTAGTCGGTTCCGC
PEV-Inter-F	CAAGCACTTCTGTTTCCCCGG
PEV-Inter-R	GTTAGGATTAGCCGCATTCA
PCV-Outer-F	ACCAGCGCACTTCGGCAGCGGCAGC
PCV--Outer-R	TCCCGCTCTCCAACAAGGTACTCAC
PCV--Inter-F	AGGTGGGTGTTCACGCTGAATAATC
PCV--Inter-R	GTCACTCCGTTGTCCTTGAGATCTA
PAstV-Outer-F1	GARTTYGATTGGRCKCGKTAYGA
PAstV-Outer-F2	GARTTYGATTGGRCKAGGTAYGA
PAstV-Inter-F1	CGKTAYGATGGKACKATNCC
PAstV-Inter-F2	AGGTAYGATGGKACKATNCC
PoRV-Outer-F	ACCCTTGTACGGGCGCGTCGGGGTT
PoRV -Outer-R	AGAAGCTCTCGTCGAAGGCAACTCT
PoRV -Inter-F	CCGGCGGGCGGGCGCGCCCCGTGGC
PoRV -Inter-R	GAGTGGCGACTCTAGGCAGACGCGC
TTSUV-2-Outer-F	AGTTACACATAACCACCAAACC
TTSUV-2-Outer-R	ATTACCGCCTGCCCGATAGGC
TTSUV-2-Inter-F	CCAAACCACAGGAAACTGTGC
TTSUV-2-Inter-R	CTTGACTCCGCTCTCAGGAG
PBoV G1-Outer-F	AATACCCATACTCACAAAG
PBoV G1-Outer-R	GTGATTGATTCATTGCTG
PBoV G1-Inter-F	ATGTCCCTTATTCTTTCTTG
PBoV G1-Inter-R	TGATTGGTGTCCGTTTAGT
PBoV G2-Outer-F	TCCACTGCTTCGAGAACATC
PBoV G2-Outer-R	TTCCCTGACATCTTTCCATT
PBoV G2-Inter-F	CGAGTGACTTCAGCGACAT
PBoV G2-Inter-R	TGCCAGTAGAAGCCACAAT
PBoV G3-Outer-F	GAAATGCTAGAAGCTGTTGA
PBoV G3-Outer-R	TACAGGTGACGTTTATTGC
PBoV G3-Inter-F	GTGTTCTGTTTCCTGGTTAT
PBoV G3-Inter-R	GTGTCTTTAGGCTCGTTGA
PKV-Outer-F	GGTGGWCTYATHGASTACATGC
PKV-Outer-R	GTGTCNGGRTCCATSACHGGGTG
PKV-Inter-F	TGGAYTACAAGTGYTTTGATGC
PKV-Inter-R	ATGATGGTGTTRAKGATRGARGTG
PDCoV-Outer-F	TGCTACCTCTCCGATTCCCA
PDCoV-Outer-R	ATCCTGTTTGTCTGCTGGCA
PDCoV-Inter-F	GACACTGAGAAGACGGGTATGG
PDCoV-Inter-R	TAGTTGGTTTGGTAGGTGGCTC

## Sheet: Supplementary Table S3
Supplementary Table S3. Pathogen-detection results for the 327 fecal samples collected between 2015 and 2022.
Sample No.	Collection Date	Location	PEDV	PoRV	PTV	PCV	PAstV	PKV	TGEV	PSV	PEV	PBoV	PDCoV	TTSUV
1	2015/1/24	Inner Mongolia	+	+	+					+
2
3				+		+	+
4	2015/4/16	Jilin	+		+		+
5	2015/5/1	Heilongjiang	+		+
6	2015/5/24	Liaoning
7	2015/6/13	Heilongjiang	+						+		+
8			+		+
9						+							+
10			+	+			+	+
11	2015/6/21	Liaoning	+	+				+
12			+	+		+									‘+’ indicates a positive test for the virus
13
14	2015/7/26	Jilin			+		+
15
16			+	+			+	+					+
17	2015/8/20	Heilongjiang	+	+			+					+
18	2015/8/26	Liaoning			+		+
19	2015/9/6	Inner Mongolia
20			+						+		+
21			+			+
22			+						+		+
23
24				+				+
25
26			+			+
27						+							+
28			+	+		+
29	2015/9/17	Jilin		+		+	+			+
30	2015/9/29	Inner Mongolia
31	2015/10/2	Liaoning	+	+				+		+
32					+		+
33			+	+				+
34	2015/10/21	Heilongjiang		+	+
35			+						+		+
36				+
37
38						+
39			+		+	+						+
40
41	2015/11/1	Jilin	+	+				+
42
43				+		+							+
44
45	2015/11/14	Inner Mongolia	+			+
46			+	+			+
47				+	+
48			+		+
49
50	2015/12/1	Heilongjiang	+	+			+			+		+
51
52			+			+
53			+		+	+
54	2015/12/1	Liaoning	+		+
55				+		+	+
56			+	+
57
58	2015/12/2	Jilin
59				+		+	+			+
60			+	+
61
62	2015/12/4	Inner Mongolia		+		+	+			+
63			+		+
64	2015/12/9	Liaoning	+			+
65				+									+
66	2015/12/10	Heilongjiang	+	+
67
68	2015/12/15	Jilin	+		+	+
69
70			+	+			+						+
71	2015/12/20	Liaoning	+	+				+					+
72
73			+		+
74			+				+
75	2015/12/21	Heilongjiang	+	+
76	2015/12/21	Jilin		+	+
77			+			+
78			+	+			+
79	2015/12/24	Inner Mongolia	+		+
80	2015/12/28	Heilongjiang	+			+
81			+
82	2015/12/29	Liaoning	+	+			+				+		+
83				+		+	+			+
84
85			+		+
86			+		+	+
87				+		+	+			+
88	2016/1/1	Jilin	+	+
89
90
91			+										+
92	2016/1/14	Liaoning				+
93			+		+
94			+		+		+
95	2016/3/21	Jilin
96	2016/4/4	Heilongjiang	+	+
97			+						+		+
98			+		+		+
99			+		+
100						+						+
101			+	+
102	2016/5/17	Inner Mongolia	+		+
103			+		+		+
104			+			+
105			+		+
106	2016/8/22	Heilongjiang		+
107			+		+	+
108			+		+
109			+	+			+	+					+
110			+		+
111
112
113			+	+
114						+				+
115			+		+
116			+	+			+			+		+
117			+		+
118	2016/9/21	Liaoning		+	+
119			+			+
120			+		+
121			+				+
122				+
123			+		+
124
125			+		+
126				+									+
127	2016/12/1	Jilin				+
128			+		+
129			+		+	+
130			+	+			+	+
131			+		+
132
133	2017/2/24	Heilongjiang	+						+		+
134			+		+
135			+	+
136	2017/5/22	Jilin	+	+			+	+					+
137			+		+
138				+	+
139	2017/5/27	Inner Mongolia	+
140			+	+				+
141			+		+
142						+							+
143			+	+			+
144				+		+	+
145			+		+
146
147			+	+		+
148				+	+
149	2017/6/12	Jilin	+		+
150	2017/8/1	Liaoning	+		+	+
151			+	+			+					+
152						+
153	2017/9/27	Jilin	+	+
154				+				+
155			+		+
156
157	2017/12/15	Heilongjiang	+	+
158
159			+	+		+
160			+		+
161			+	+				+
162
163			+
164				+	+
165			+		+		+
166	2017/12/26	Inner Mongolia	+	+			+
167			+	+			+	+					+
168			+		+
169						+							+
170	2018/1/9	Liaoning	+	+
171	2018/3/12	Jilin		+	+
172			+		+
173			+	+				+
174			+	+		+
175			+		+
176			+		+
177			+	+			+					+
178			+	+
179				+	+
180			+		+
181	2018/6/5	Heilongjiang	+						+		+
182	2018/8/17	Liaoning	+		+
183						+							+
184			+		+
185			+			+
186				+		+	+			+
187	2018/9/20	Heilongjiang	+		+
188			+			+
189	2018/11/11	Inner Mongolia				+
190			+		+		+
191			+		+
192			+	+		+
193
194
195			+	+			+	+					+
196	2018/12/16	Liaoning	+	+
197
198			+	+				+
199	2019/1/1	Jilin
200			+			+
201			+		+	+
202	2019/3/17	Heilongjiang
203			+	+			+					+
204	2019/4/9	Inner Mongolia
205			+		+
206	2019/6/24	Liaoning		+	+
207
208			+		+		+
209	2019/8/15	Jilin	+		+
210						+
211	2019/9/5	Heilongjiang	+	+			+			+		+
212	2019/9/21	Liaoning	+	+			+			+		+
213
214	2019/10/10	Inner Mongolia	+	+
215	2019/10/11	Heilongjiang	+		+		+
216			+		+
217
218	2019/11/6	Liaoning
219			+			+
220	2019/11/18	Jilin	+		+
221	2019/11/22	Liaoning	+	+				+
222	2019/11/29	Heilongjiang
223	2019/12/1	Jilin	+						+		+
224
225	2019/12/15	Heilongjiang	+		+
226	2019/12/26	Inner Mongolia	+	+				+
227
228			+		+		+
229
230			+			+
231	2019/12/27	Jilin
232	2019/12/27	Liaoning	+			+
233
234	20201/15	Heilongjiang	+
235
236			+		+		+
237			+	+
238	2020/2/28	Liaoning
239	2020/3/11	Jilin	+		+		+
240	2020/3/12	Inner Mongolia	+			+
241
242			+	+				+		+
243	2020/3/27	Jilin
244			+		+
245	2020/4/9	Heilongjiang	+	+			+	+		+			+
246	2020/4/9	Liaoning
247			+		+
248
249	2020/4/15	Inner Mongolia		+		+		+
250	2020/6/5	Jilin		+	+
251	2020/8/17	Liaoning
252	2020/8/24	Heilongjiang
253			+		+
254
255
256			+		+		+
257			+						+		+
258
259			+	+				+
260
261			+		+
262			+						+		+
263	2020/10/6	Liaoning	+	+				+
264			+	+
265
266			+						+		+
267	2020/10/23	Jilin
268			+	+		+
269
270	2020/11/7	Heilongjiang
271	2021/2/14	Inner Mongolia	+		+					+
272
273	2021/2/27	Jilin	+	+		+
274
275			+		+	+
276			+	+
277
278	2021/3/24	Heilongjiang	+	+
279			+		+
280
281
282	2021/4/17	Liaoning	+	+						+
283	2021/5/22	Heilongjiang	+	+
284	2021/6/12	Jilin	+			+							+
285	2021/7/11	Liaoning
286			+		+		+			+
287			+	+
288	2021/8/3	Inner Mongolia
289			+	+
290			+	+
291			+
292
293			+			+							+
294				+		+	+			+
295
296	20251/9/14	Liaoning	+		+
297
298			+	+				+
299
300						+							+
301
302	2021/9/27	Jilin	+	+						+
303	2021/12/15	Heilongjiang
304			+		+	+
305
306			+		+
307			+	+			+			+		+
308	2021/12/26	Inner Mongolia
309			+			+
310			+	+				+
311	2022/3/11	Liaoning
312			+	+		+
313										+
314			+			+				+			+
315
316	2022/4/12	Jilin	+	+
317
318				+		+	+			+
319			+	+						+
320
321
322	2022/6/5	Inner Mongolia	+		+
323			+			+				+
324										+
325	2022/8/24	Heilongjiang	+		+	+				+
326
327			+	+

## Sheet: Supplementary Table S4
Supplementary Table S4. Information on the 17 newly sequenced complete PSV genomes generated in this study.
Isolate	Collection year	Sequencing date	Province	Sample type	Sequencing platform	Sequencing strategy	Assembly method	File name in Mendeley Data	Data repository	DOI
JLFF11	2022	2023-07-01	Jilin	Fecal sample	Illumina NovaSeq 6000/NovaSeq X Plus	PE150	Metagenomic assembly using MEGAHIT	CN-JL---2022-FF11.fasta	Mendeley Data	10.17632/k2bsgd8y66.3
JLFF12	2021	2023-07-02	Jilin	Fecal sample	Illumina NovaSeq 6001/NovaSeq X Plus	PE151	Metagenomic assembly using MEGAHIT	CN-JL---2022-FF12.fasta	Mendeley Data	10.17632/k2bsgd8y66.4
JL2021	2021	2023-07-03	Jilin	Fecal sample	Illumina NovaSeq 6002/NovaSeq X Plus	PE152	Metagenomic assembly using MEGAHIT	CN-JL---2021.fasta	Mendeley Data	10.17632/k2bsgd8y66.5
JL2015	2015	2023-07-04	Jilin	Fecal sample	Illumina NovaSeq 6003/NovaSeq X Plus	PE153	Metagenomic assembly using MEGAHIT	CN-JL-2015.fasta	Mendeley Data	10.17632/k2bsgd8y66.6
HLJ2022	2022	2023-07-05	Heilongjiang	Fecal sample	Illumina NovaSeq 6004/NovaSeq X Plus	PE154	Metagenomic assembly using MEGAHIT	CN-HLJ-2022-1.fasta	Mendeley Data	10.17632/k2bsgd8y66.7
HLJ2021	2021	2023-07-06	Heilongjiang	Fecal sample	Illumina NovaSeq 6005/NovaSeq X Plus	PE155	Metagenomic assembly using MEGAHIT	CN-HLJ-2021-5.fasta	Mendeley Data	10.17632/k2bsgd8y66.8
HLJ2020	2020	2023-07-07	Heilongjiang	Fecal sample	Illumina NovaSeq 6006/NovaSeq X Plus	PE156	Metagenomic assembly using MEGAHIT	CN-HLJ-2020.fasta	Mendeley Data	10.17632/k2bsgd8y66.9
HLJ2015	2015	2023-07-08	Heilongjiang	Fecal sample	Illumina NovaSeq 6007/NovaSeq X Plus	PE157	Metagenomic assembly using MEGAHIT	CN-HLJ-J2015.fasta	Mendeley Data	10.17632/k2bsgd8y66.10
HLJ2015B2	2015	2023-07-09	Heilongjiang	Fecal sample	Illumina NovaSeq 6008/NovaSeq X Plus	PE158	Metagenomic assembly using MEGAHIT	CN-HLJ-B2.fasta	Mendeley Data	10.17632/k2bsgd8y66.11
NMG20222	2022	2023-07-10	Inner Mongolia	Fecal sample	Illumina NovaSeq 6009/NovaSeq X Plus	PE159	Metagenomic assembly using MEGAHIT	CN-NMG-2022-2.fasta	Mendeley Data	10.17632/k2bsgd8y66.12
NMG2022	2022	2023-07-11	Inner Mongolia	Fecal sample	Illumina NovaSeq 6010/NovaSeq X Plus	PE160	Metagenomic assembly using MEGAHIT	CN-NMG-2022.fasta	Mendeley Data	10.17632/k2bsgd8y66.13
NMG20212	2021	2023-07-12	Inner Mongolia	Fecal sample	Illumina NovaSeq 6011/NovaSeq X Plus	PE161	Metagenomic assembly using MEGAHIT	CN-NMG-2021-2.fasta	Mendeley Data	10.17632/k2bsgd8y66.14
NMG2021	2021	2023-07-13	Inner Mongolia	Fecal sample	Illumina NovaSeq 6012/NovaSeq X Plus	PE162	Metagenomic assembly using MEGAHIT	CN-NMG-2021.fasta	Mendeley Data	10.17632/k2bsgd8y66.15
NMG2015	2015	2023-07-14	Inner Mongolia	Fecal sample	Illumina NovaSeq 6013/NovaSeq X Plus	PE163	Metagenomic assembly using MEGAHIT	CN-NMG-2015.fasta	Mendeley Data	10.17632/k2bsgd8y66.16
LN2022B6	2022	2023-07-15	Liaoning	Fecal sample	Illumina NovaSeq 6014/NovaSeq X Plus	PE164	Metagenomic assembly using MEGAHIT	CN-LN-2022-B6.fasta	Mendeley Data	10.17632/k2bsgd8y66.17
LN20215	2021	2023-07-16	Liaoning	Fecal sample	Illumina NovaSeq 6015/NovaSeq X Plus	PE165	Metagenomic assembly using MEGAHIT	CN-LN-2021-5.fasta	Mendeley Data	10.17632/k2bsgd8y66.18
LN2021	2021	2023-07-17	Liaoning	Fecal sample	Illumina NovaSeq 6016/NovaSeq X Plus	PE166	Metagenomic assembly using MEGAHIT	CN-LN-2021.fasta	Mendeley Data	10.17632/k2bsgd8y66.19

## Sheet: Supplementary Table S5
Supplementary Table S5. Information on all PSV strains used in this study.
Sequence type	Accecsion No.	Strain_name	Year	Country
PSV strains collected from NCBI	HQ875059	csh	2009	China
	KJ821021	KS055217	2005	South Korea
	KJ821020	KS05151	2005	South Korea
	KJ821019	KS04105	2004	South Korea
	JX286666	YC2011	2011	China
	KJ463384	QT2013	2013	China
	KF539414	JD2011	2011	China
	KY053835	IVRI/PSV/SPF/C-6/2015	2015	India
	OM104039	BSF3	2021	South Africa
	OM105030	BSF2	2021	South Africa
	MN241820	PSV/IND/TN-400-tc/2016	2016	India
	MN241819	PSV/IND/WB-76-tc/2018	2018	India
	LC508234	PSV-46	2018	Zambia
	LC508233	PSV-46	2018	Zambia
	LC508232	PSV-26	2018	Zambia
	LC508231	PSV-23	2018	Zambia
	LC508230	PSV-23	2018	Zambia
	LC508229	PSV-22	2018	Zambia
	LC508228	PSV-21	2018	Zambia
	LC508227	PSV-21	2018	Zambia
	LC508226	PSV-20	2018	Zambia
	LC425417	PSV/Porcine/JPN/HgOg11/2018	2018	Japan
	LC425416	PSV/Porcine/JPN/Ishi-Ka2/2017	2017	Japan
	LC425415	PSV/Porcine/JPN/MoI3/2016	2016	Japan
	LC425414	PSV/Porcine/JPN/MoI2/2016	2016	Japan
	LC425413	PSV/Porcine/JPN/HgYa1/2016	2016	Japan
	LC425412	PSV/Porcine/JPN/Ishi-Ya8/2015	2015	Japan
	LC425411	PSV/Porcine/JPN/Ishi-Ka1/2015	2015	Japan
	LC425410	PSV/Porcine/JPN/Ishi-Im3/2015	2015	Japan
	LC425409	PSV/Porcine/JPN/Ishi-Im1/2015	2015	Japan
	LC425408	PSV/Porcine/JPN/HgYa2-4/2015	2015	Japan
	LC425407	PSV/Porcine/JPN/HgYa2-3/2015	2015	Japan
	LC425406	PSV/Porcine/JPN/HgYa2-2/2015	2015	Japan
	LC425405	PSV/Porcine/JPN/HgYa2-1/2015	2015	Japan
	LC425404	PSV/Porcine/JPN/HgTa2-2/2015	2015	Japan
	LC425403	PSV/Porcine/JPN/HkKa2-3/2015	2015	Japan
	LC425402	PSV/Porcine/JPN/HkKa2-2/2015	2015	Japan
	LC425401	PSV/Porcine/JPN/HgTa2-1/2015	2015	Japan
	LC425400	PSV/Porcine/JPN/Ishi-Ya7/2015	2015	Japan
	LC425399	PSV/Porcine/JPN/Ishi-Miya3/2015	2015	Japan
	LC425398	PSV/Porcine/JPN/Ishi-Ka2/2015	2015	Japan
	LC425397	PSV/Porcine/JPN/Iba26-489S/2015	2014	Japan
	LC425396	PSV/Porcine/JPN/DeTk2-2/2015	2015	Japan
	LC425395	PSV/Porcine/JPN/HgOg2-5/2015	2015	Japan
	LC425394	PSV/Porcine/JPN/MoI2-2/2015	2015	Japan
	NC_003987	V13	2001	Germany
	MT080999	HaN01-CH2019	2019	China
	MK378967	PoSapV_VIRES_ZJ01_C1	2017	China
	MK378966	PoSapV_VIRES_YN02_C1	2017	China
	MK378953	PoSapV_VIRES_NM02_C1	2017	China
	MK378925	PoSapV_VIRES_HeB04_C1	2017	China
	MK378907	PoSapV_VIRES_GX04_C1	2017	China
	MK378906	PoSapV_VIRES_GX03_C1	2017	China
	OM328111	GS01	2021	China
	MN836683	SwPSV75BO2012	2012	Italy
	MN685785	SHCM2019	2018	China
	MH626635	JXXY-C	2017	China
	MH626634	JXXY-a2	2017	China
	MK497044	DIAPD5469-10	2015	Italy
	MG732814	PSV-C	2016	China
	MG732813	PSV-A2	2016	China
	MH513612	OPY-1-Corsica-2017	2017	France
	LC326556	Jpsv447	2009	Japan
	LC326555	Jpsv1315	2009	Japan
	MF440661	HuN33	2014	China
	MF440660	HuN32	2017	China
	MF440659	HuN31	2017	China
	MF440658	HuN30	2017	China
	MF440657	HuN29	2017	China
	MF440656	HuN28	2017	China
	MF440655	HuN27	2017	China
	MF440654	HuN26	2017	China
	MF440653	HuN25	2014	China
	MF440652	HuN24	2017	China
	MF440651	HuN23	2017	China
	MF440650	HuN22	2017	China
	MF440649	HuN21	2017	China
	MF440648	HuN20	2017	China
	MF440647	HuN19	2017	China
	MF440646	HuN18	2016	China
	MF440645	HuN17	2016	China
	MF440644	HuN16	2016	China
	MF440643	HuN15	2016	China
	MF440642	HuN14	2016	China
	MF440641	HuN13	2016	China
	MF440640	HuN12	2016	China
	MF440639	HuN11	2016	China
	MF440638	HuN10	2016	China
	MF440637	HuN9	2016	China
	MF440636	HuN8	2016	China
	MF440635	HuN7	2016	China
	MF440634	HuN6	2016	China
	MF440633	HuN5	2016	China
	KX574284	USA/IA33375/2015	2015	USA
	ON375368	HNHB-01-P100	2018	China
	ON375367	HNHB-01-P60	2017	China
	ON375366	HNHB-01-P30	2016	China
	ON375365	HNHB-01-P5	2016	China
	OP414067	PF204/con/PicV34	2018	China
	OP414048	PF93/con/PicV15	2018	China
	OP414065	PF201/con/PicV32	2018	China
	OP414047	PF92/con/PicV14	2018	China
	OP414045	PF78/con/PicV12	2018	China
	OP414042	PF198/con/PicV9	2018	China
	OM037656	HLJ-41	2020	China
	OM037655	HLJ-15	2020	China
	OM037654	HLJ-14	2020	China
	OM037653	HLJ-12	2020	China
	OL598599	CHN-SCMY-2021	2021	China
	ON146286	PSV2020	2020	China
	LC603640	Tpsv-1380	2015	China
	MN939544	HNHB-02	2016	China
	MN939543	HNXX-02	2017	China
	MN939542	HNXX-01	2017	China
	MN939541	HNHB-01/CHN/2016	2016	China
	MN755860	HNNY-04/CHN/2018	2018	China
	MN755859	HNNY-03/CHN/2018	2018	China
	MN755858	HNNY-02/CHN/2018	2018	China
	MN755857	HNNY-01/CHN/2018	2018	China
	LC493088	XTND/2018	2018	Viet Nam
	LT900497	PSV/GER/L00798-K11_14-02/2014	2014	Germany
	KX810827	ISU-SHIC	2016	USA
	KX354743	HuN4	2015	China
	KX354742	HuN3	2015	China
	KX354741	HuN2	2015	China
	KX354740	HuN1	2015	China

## Sheet: Supplementary Table S6
Supplementary Table S6. Estimated evolutionary rates of different PSV strain clusters inferred using TreeTime.
Estimated evolutionary rates of PSV strains of four geographical regions
Geographical regions				Estimated evolutionary rates
Europe				（5.181e-4）
China				（1.666e-3）
Japan				（1.408e-2）
Africa				（2.670e-2）
Estimated evolutionary rates of PSV strains from 2014-2021
Years				Estimated evolutionary rates
2014				（3.606e-1）
2015				（8.599e-3）
2016				（7.988e-3）
2017				（1.589e-1）
2018				（5.814e-2）
2019				（4.694e-1）
2020				（1.811e-1）
2021				（1.286e-2）
Estimated evolutionary rates of PSV G2 strains of four geographical regions.
Geographical regions				Estimated evolutionary rates
Europe				（5.181e-4）
China				（1.498e-3）
Japan				（1.408e-2）
Africa				（2.670e-2）
Estimated evolutionary rates of PSV strains of China.
Subgroup				（9.012e-3）
GI				（1.498e-3）
GII				（1.315e-2）
GIII

## Sheet: Supplementary Table S7
Supplementary Table S7. Recombination events detected in four geographical regions, China, Japan, Africa, and Europe, using RDP5.
Area	Event No.	Breakpoint position a		Recombinant Sequence(s) b	Minor Parental Sequence(s) b,c,d	Major Parental Sequence(s) b,c,d
		Begin	End
China	1	3473	8395	MF440634	MF440635	CN-JL-2021-FF12
	2	3826	8405	MF440650	MF440652	LT900497
	3	3669	8287	MF440652	MF440651	MN685785
	4	3297	5939	MF440657	MF440658	UNKNOW
	5	6885	7681	KJ463384	UNKONW	CN-JL-2021
	6	2299	3816	MF440637	MF440659	MF440640
	7	2192	3835	KX354740	UNKNOW	CN-NMG-2015
	8	5518	7074	OP414065	OP414067	OP414047
	9	3591	5665	MF440656	UNKNOW	MF440658
	10	3669	3902	OP414065	OP414042	LT900497
	11	3630	5411	MF440644	MF440640	MF440635
	12	1066	3297	MF440657	UNKNOW	MF440658
	13	1106	3434	MF440661	MF440658	UNKNOW
	14	3239	7054	MF440643	MF440639	UNKNOW
	15	5411	7436	MF440640	UNKNOW	MF440637
	16	1937	3180	MN755860	UNKNOW	MN755858
	17	1	890	ON146286	UNKNOW	MF440636
	18	1106	3434	ON146286	CN-HLJ-2021-5	UNKNOW
	19	1	959	OP414047	OP414045	KX354740
	20	1	607	MF440637	MF440636	UNKNOW
	21	1272	3209	MF440643	OP414042	UNKNOW
	22	3767	5029	MF440648	KX354741	MF440653
	23	1	959	KX354740	MF440658	KX354741
	24	8356	8522	MN939543	UNKNOW	MN939544
	25	1282	1507	MF440642	MF440643	MF440641
	26	362	6125	KF539414	JX286666	MN939541
	27	1223	3610	MT080999	UNKNOW	MF440642
	28	558	2544	HQ875059	KJ463384	UNKNOW
	29	5802	6389	MF440644	UNKNOW	MF440635
	30	978	3552	KX354743	LC425397	KJ463384
	31	3473	4853	MF440636	UNKNOW	MF440634
	32	1027	1565	KX354743	MF440641	UNKNOW
	33	3894	4657	MF440641	KX354742	MF440642
	34	881	3552	OP414042	MF440639	OP414067
	35	2192	3610	KX354742	CN-NMG-2022	UNKNOW
	36	1	157	MF440640	MF440636	NC003987
	37	5870	6389	MK378966	MK378906	KJ821020
	38	6692	7172	MF440648	MF440635	MF440647
	39	1096	4608	MN755858	OM037654	MN939543
	40	2554	3679	HQ875059	OP414067	CN-LN-2021
	41	2779	3385	MF440642	LC425395	MK378966
	42	802	3620	MH626635	UNKNOW	MK378925
	43	1	323	MF440655	UNKNOW	CN-LN-2021
	44	4540	5548	MK378966	MF440637	KJ821019
	45	3620	4197	MF440640	MK378966	UNKNOW
	46	969	2201	MF440637	UNKNOW	CN-JL-2021-FF12
	47	3082	3199	MK378953	KJ821019	UNKNOW
	48	763	3336	MK378967	CN-HLJ-2015-J1	UNKNOW
	49	4618	5645	MF440633	UNKNOW	MF440646
	50	1	3141	MN685785	MK378925	UNKNOW
	51	2612	3424	OP414045	LC508227	MN939543
	52	1	988	OM037656	OM037654	OP414067
	53	1213	1908	OP414065	OL598599	UNKNOW
	54	5685	6242	OP414042	UNKNOW	OP414067
	55	4618	5645	MK378966	MF440649	KJ821020
	56	949	3689	KX354742	MN241820	JX286666
	57	3092	3366	MK378966	UNKNOW	MF440661
	58	1	2779	MF440638	MF440641	MF440639
	59	6810	7416	MK378966	LC493088	KJ821019
	60	6506	6996	MF440639	UNKNOW	MF440641
	61	978	1536	MF440652	KX574284	MF440654
	62	5753	7778	MN685785	UNKNOW	ON375367
	63	5039	5430	MF440651	MH513612	CN-HLJ-2015-J1
	64	1	1096	MN755860	CN-NMG-2021	OM328111
	65	4961	6409	OP414045	UNKNOW	KJ821020
	66	1536	1898	OP414048	MN939541	UNKNOW
	67	1	822	OM328111	MN939544	OM037654
	68	1	793	OM037655	UNKNOW	MK378925
	69	3826	4188	MK378966	MF440637	LC425415
	70	7182	7739	MF440644	MF440636	MF440635
	71	1644	2603	MK378907	MK378906	UNKNOW
	72	5117	6066	MF440635	LC425402	MF440641
	73	5000	5411	MK378967	MF440649	KJ821020
	74	1223	2603	MK378906	MF440653	MF440641
	75	3708	4853	MK378967	UNKNOW	KJ821020
	76	6203	8395	MN755858	MF440649	UNKNOW
	77	5645	6115	HQ875059	MF440660	KX354743
	78	7221	7690	MF440649	MK378925	LT900497
	79	4931	5557	MK378925	KJ463384	MK378906
	80	1839	3415	OL598599	LC425397	LC493088
	81	1272	3209	MK378966	MF440634	UNKNOW
	82	6027	8052	MF440654	MF440642	CN-JL-2021
	83	3708	4853	MF440647	LC425409	LC425395
	84	7005	7710	MK378967	UNKNOW	KJ821020
	85	1	1370	ON146286	CN-HLJ-2015-J1	OM105030
	86	1	4873	OP414045	MF440649	UNKNOW
	87	5499	5792	MF440642	LC508232	MF440641
	88	4618	5645	MF440661	KX810827	JX286666
	89	4129	5009	JX286666	UNKNOW	MK378953
	90	6575	7681	CN-NMG-2021	CN-JL-2021-FF12	CN-JL-2021
	91	4726	5753	CN-JL-2021-FF12	CN-NMG-2021-2	UNKNOW
	92	4755	5724	CN-JL-2021	CN-NMG-2021-2	KJ463384
	93	6585	8268	CN-JL-2021-FF12	CN-JL-2021	MF440646
	94	3150	4902	CN-LN-2022-B6	UNKNOW	CN-LN-2021
	95	3336	4784	CN-LN-2021-5	CN-HLJ-2021-5	CN-NMG-2021
	96	7191	8405	CN-NMG-2022-2	CN-NMG-2022	ON375366
	97	6233	8111	CN-HLJ-2022-1	UNKNOW	MF440633
	98	7191	7681	CN-NMG-2022	CN-JL-2021	CN-JL-2015
	99	7054	8105	CN-JL-2021	UNKNOW	ON146286
	100	8356	8522	CN-LN-2021	UNKNOW	MN939542
	101	8356	8522	CN-LN-2022-B6	UNKNOW	MN939542
	102	5049	5391	CN-HLJ-2020	UNKNOW	CN-LN-2021
	103	4833	5538	CN-HLJ-2021-5	UNKNOW	CN-HLJ-2022-1
	104	3610	8091	CN-JL-2015	MK378906	UNKNOW
	105	2554	3454	CN-JL-2021	MF440653	MF440648
	106	1	489	CN-HLJ-2021-5	MG732813	MF440646
	107	1325	3495	CN-HLJ-2021-5	LC425410	MF440651
	108	1497	3581	CN-HLJ-2020	LC425398	MK378907
	109	832	2779	CN-LN-2022-B6	UNKNOW	OM037655
	110	910	1331	CN-JL-2021	UNKNOW	CN-JL-2021-FF12
	111	704	1487	CN-NMG-2021-2	UNKNOW	OP414067
	112	1292	1526	CN-JL-2022-FF11	MH513612	MF440646
	113	5127	5430	CN-HLJ-2015-J1	UNKNOW	MH513612
Japan	114	1	2534	LC425414	LC425394	LC425415
	115	1057	3561	LC326556	KX354743	UNKNOW
	116	1	3806	LC425414	LC425417	LC425402
	117	1262	2691	LC425416	LC425412	LC425398
	118	2250	4374	LC425400	UNKNOW	LC425412
	119	1	1282	LC425411	LC425410	MK497044
	120	2779	3571	LC425416	UNKNOW	LC425411
	121	1	998	LC425396	LC425403	UNKNOW
	122	1145	3943	LC425397	LC508226	UNKNOW
	123	3552	4080	LC425401	UNKNOW	LC425406
	124	1223	2994	LC425401	UNKNOW	LC425395
	125	851	1517	LC425402	LC425394	LC425405
	126	1	887	LC425410	UNKNOW	MF440651
	127	3738	4256	LC425404	LC425405	LC425411
	128	1428	1820	LC425415	LC425394	LC425405
	129	1	812	LC425415	LC425394	LC425402
	130	3591	4589	LC425408	LC425417	LC425411
	131	3053	3444	LC425399	MF440656	UNKNOW
	132	3630	5978	LC425416	UNKNOW	LC425410
	133	4775	5058	LC425407	LC425404	UNKNOW
	134	1	1155	LC425394	KX574284	LC425395
	135	2554	2779	LC425415	LC425417	LC425405
	136	5039	6409	LC425410	LT900497	LC425417
	137	1	147	LC425406	UNKNOW	LC425413
	138	812	1125	LC425405	LC425404	LC425415
	139	3561	4256	LC425405	LC425406	UNKNOW
	140	3552	4080	LC425406	UNKNOW	LC425401
	141	1223	2994	LC425395	UNKNOW	LC425401
	142	851	1517	LC425405	LC425394	LC425402
	143	1032	1125	CN-HLJ-2021-5	UNKNOW	LC425416
	144	3786	4608	LC425417	UNKNOW	LC425406
	145	3552	4559	LC425399	UNKNOW	LC425406
	146	2974	3150	LC425415	LC425417	LC425405
	147	2309	2593	LC425401	MH513612	LC425404
	148	1155	2867	LC425394	LC425406	LC425407
	149	303	1223	LC425416	CN-NMG-2021	UNKNOW
	150	5156	6262	LC425412	UNKNOW	LC425402
	151	1536	1732	LC425401	UNKNOW	LC425404
	152	2593	2974	LC425401	UNKNOW	LC425404
	153	6565	7221	LC425400	MK378925	LT900497
	154	1673	3483	LC425402	LC425409	LC425395
	155	6487	7358	LC425414	UNKNOW	LC425403
Africa	156	3708	8522	LC508228	LC508226	UNKNOW
	157	2153	3542	LC508232	UNKNOW	MK378925
	158	998	2270	OM104039	MF440637	MF440645
	159	1497	4569	LC508233	UNKNOW	LC508226
	160	1027	1272	LC508232	CN-LN-2021-5	LC508226
	161			LC508232	LC508233	MF440654
	162	6565	8522	LC508232	LC508226	UNKNOW
Europe	163	1223	3610	MN836683	MK378925	UNKNOW
	164	1	88	MN836683	LC425406	MK497044
	165	1360	3561	LT900497	LC493088	UNKNOW
	166	2622	3610	MH513612	MF440651	UNKNOW
India	167	2573	3581	MN241819	LC508231	MN939543
	168	3601	4569	KY053835	UNKNOW	OM105030
	169	6076	6262	MN241819	MK378925	LC425416
South Korea	170	3297	4188	KJ821021	KJ821019	UNKNOW
	171	1331	2407	KJ821019	UNKNOW	KJ821020
	172	1644	3679	KJ821020	MK378967	UNKNOW
	173	3767	4197	KJ821020	UNKNOW	MK378966
	174	2407	3620	KJ821019	MK378967	UNKNOW
	175	4266	5107	KJ821019	KJ821021	KJ821020
	176	7338	8444	KJ821021	UNKNOW	LC425409
Taiwan	177	1086	3620	LC603640	UNKNOW	LC425399
USA	178	1431	2487	KX574284	CN-HLJ-2020	UNKNOW
	179	1399	2563	KX810827	UNKNOW	KX574284
Viet Nam	180	1360	3552	LC493088	UNKNOW	CN-HLJ-2022-1
a: Breakpoint positions are numbered according to the aligned complete PSV genome sequences. b: Sequence names correspond to GenBank accession numbers or strain names used in this study. c: Only events supported by at least three of the seven methods implemented in RDP5 with a p-value cutoff of 0.05 were considered true recombination events. d: "Unknown" indicates that the parental sequence could…

## Sheet: Supplementary Table S8
Supplementary Table S8. Farm-level PSV detection among the 16 sampled pig farms.
Province	Farm ID	Number of samples tested	Number of PSV-positive samples	Farm-level PSV status	Within-farm PSV positivity (%)
Inner Mongolia	Hongjun	20	1	Positive	5
Inner Mongolia	Yonghui	20	0	Negative	0
Inner Mongolia	Xinglong	18	3	Positive	16.7
Inner Mongolia	Changling	20	1	Positive	5
Jilin	Hengfa	17	1	Positive	5.9
Jilin	Yonghui	21	2	Positive	9.5
Jilin	Bayi	17	1	Positive	5.9
Jilin	Xingmu	22	0	Negative	0
Liaoning	Yuanda	21	1	Positive	4.8
Liaoning	Lvzhou	21	1	Positive	4.8
Liaoning	Chaoyang	19	0	Negative	0
Liaoning	Xingsheng	19	1	Positive	5.3
Heilongjiang	Jiuyuan	25	0	Negative	0
Heilongjiang	Songhuajiang	27	3	Positive	11.1
Heilongjiang	Xingfu	18	1	Positive	5.6
Heilongjiang	Jixing	22	1	Positive	4.5
Total	—	327	17	12/16 positive farms	5.2 overall
	Note: Farm-level PSV detection was defined as the detection of at least one PSV-positive fecal sample from a sampled farm during the surveillance period. Farm-level units were defined by the combination of province and farm identifier.
